# Supplementary material for: The emergence and evolution of the research fronts in HIV/AIDS research
Source: PLoS One. 2017 May 25;12(5):e0178293. doi: 10.1371/journal.pone.0178293 (PMC5444800; doi:10.1371/journal.pone.0178293)
Supplement: S1 Table — Structural properties; top 10 distinctive worlds, and list of the five papers with the highest indegree within each of the research fronts. (ODS) [file pone.0178293.s001.ods]

## Sheet: Hoja1
Front 1 “Patient”
998 papers	7,407 inter-citation
Top 10 most distinctive words	Papers with the highest indegree
patient	Ho DD, Neumann AU, Perelson AS, Chen W. Rapid turnover of plasma virions and CD4 lymphocytes in HIV-1 infection. Nature. 1995;373(6510):123.
cell
infection
plasma	Wei X, Ghosh SK, Taylor ME, Johnson VA. Viral dynamics in human immunodeficiency virus type 1 infection. Nature. 1995;373(6510):117.
T
HIV-1
RNA	Ho DD, Moudgil T, Alam M. Quantitation of human immunodeficiency virus type 1 in the blood of infected persons. New England Journal of Medicine. 1989;321(24):1621-5.
CD4
level
AIDS
Front 2 “Glycoprotein 120”
841 papers	12,303 inter-citation
Top 10 most distinctive words	Papers with the highest indegree
antibody	Burton DR, Pyati J, Koduri R, Sharp SJ, et al. Efficient neutralization of primary isolates of HIV-1 by a recombinant human monoclonal antibody. Science. 1994;266(5187):1024-7.
gp120
neutralize
glycoprotein	Muster T, Steindl F, Purtscher M, Trkola A, et al. A conserved neutralizing epitope on gp41 of human immunodeficiency virus type 1. J Virol. 1993;67(11):6642-7.
envelope
epitope
binding	Weissenhorn W, Dessen A, Harrison SC, Skehel JJ, Wiley DC. Atomic structure of the ectodomain from HIV-1 gp41. Nature. 1997;387(6631):426-30.
isolate
neutralization
virus
Front 3 “isolate, individual, variant”
713 papers	9,152 inter-citations
Top 10 most distinctive words	Papers with the highest indegree
isolate	Deng H, Liu R, Ellmeier W, Choe S, Unutmaz et al. Identification of a major co-receptor for primary isolates of HIV-1. Nature. 1996;381(6584):661-6.
infection
cell
individual	Dragic T, Litwin V, Allaway GP, Martin SR et al. HIV-1 entry into CD4+ cells is mediated by the chemokine receptor CC-CKR-5. Nature. 1996;381(6584):667-73.
virus
variant
strain	Feng Y, Broder CC, Kennedy PE, Berger EA. HIV-1 entry cofactor: functional cDNA cloning of a seven-transmembrane, G protein-coupled receptor. Science. 1996;272(5263):872-7.
HIV-1
sequence
primary
Front 4 “TAT, TAR, LTR”
570 papers	6,746 inter-citations
Top 10 most distinctive words	Papers with the highest indegree
TAT	Muesing MA, Smith DH, Capon DJ. Regulation of mRNA accumulation by a human immunodeficiency virus trans-activator protein. Cell. 1987 Feb 27;48(4):691-701
tat
TAR
expression	Nabel G, Baltimore D. An inducible transcription factor activates expression of human immunodeficiency virus in T cells. Nature. 1987;326(6114):711-3.
protein
RNA
gene	Cullen BR. Trans-activation of human immunodeficiency virus occurs via a bimodal mechanism. Cell. 1986 Sep 26;46(7):973-82.
LTR
Rev
transcription
Front 5 “Reverse transcriptase inhibitor”
521 papers	5,680 inter-citation
Top 10 most distinctive words	Papers with the highest indegree
transcriptase	Kohlstaedt LA, Wang J, Friedman JM, Rice PA, Steitz TA. Crystal structure at 3.5 A resolution of HIV-1 reverse transcriptase complexed with an inhibitor. Science. 1992;256(5065):1783-90.
reverse
RT
inhibitor	Larder BA, Kemp SD. Multiple mutations in HIV-1 reverse transcriptase confer high-level resistance to zidovudine (AZT). Science. 1989;246(4934):1155-8.
mutation
resistance
reverse	Jacobo-Molina A, Ding J, Nanni RG et al. Crystal structure of human immunodeficiency virus type 1 reverse transcriptase complexed with double-stranded DNA at 3.0 A resolution shows bent DNA. Proc Natl Acad Sci U S A. 1993;90(13):6320-4.
polymerase
AZT
enzyme
Front 6 “Gag, MA, assembly”
438 papers	4,763 inter-citations
Top 10 most distinctive words	Papers with the highest indegree
particle	Göttlinger HG, Sodroski JG, Haseltine WA. Role of capsid precursor processing and myristoylation in morphogenesis and infectivity of human immunodeficiency virus type 1. Proc Natl Acad Sci USA. 1989;86(15):5781-5.
Gag
membrane
protein
assembly	Gheysen D, Jacobs E, de Foresta F et al. Assembly and release of HIV-1 precursor Pr55gag virus-like particles from recombinant baculovirus-infected insect cells. Cell. 1989;59(1):103-12
MA
domain
virion	Bryant M, Ratner L. Myristoylation-dependent replication and assembly of human immunodeficiency virus 1. Proc Natl Acad Sci U S A. 1990;87(2):523-7.
precursor
bud
Front 7 “Protease inhibitor”
368 papers	3,507 inter-citations
Top 10 most distinctive words	Papers with the highest indegree
protease	Kohl NE, Emini EA, Schleif WA, Davis LJ et al. Active human immunodeficiency virus protease is required for viral infectivity. Proc Natl Acad Sci U S A. 1988;85(13):4686-90.
inhibitor
resistance
variant	Wlodawer A, Miller M, Jaskólski M, Sathyanarayana BK et al. Conserved folding in retroviral proteases: crystal structure of a synthetic HIV-1 protease. Science. 1989;245(4918):616-21.
drug
mutation
site	Condra JH, Schleif WA, Blahy OM, Gabryelski LJ et al. In vivo emergence of HIV-1 variants resistant to multiple protease inhibitors. Nature. 1995;374(6522):569-71.
gag
enzyme
virus
Front 8 “Integration”
351 papers	4,696 inter-citations
Top 10 most distinctive words	Papers with the highest indegree
integrase	Heinzinger NK, Bukrinsky MI, Haggerty SA, Ragland AM et al. The Vpr protein of human immunodeficiency virus type 1 influences nuclear localization of viral nucleic acids in nondividing host cells. Proc Natl Acad Sci U S A. 1994;91(15):7311-5.
integration
Vpr
protein
vpr	Chow SA, Vincent KA, Ellison V, Brown PO. Reversal of integration and DNA splicing mediated by integrase of human immunodeficiency virus. Science. 1992;255(5045):723-6
dna
DNA
activity	Sherman PA, Fyfe JA. Human immunodeficiency virus integration protein expressed in Escherichia coli possesses selective DNA cleaving activity. Proc Natl Acad Sci U S A. 1990;87(13):5119-23.
acid
reaction
Front 9 “Cytotoxic T lymphocyte”
293 papers	2,597 intercitations
Top 10 most distinctive words	Papers with the highest indegree
CTL	Rosenberg ES, Billingsley JM, Caliendo AM, Boswell SL et al. Vigorous HIV-1-specific CD4(+) T cell responses associated with control of viremia. Science. 1997;278(5342):1447-50.
response
cytotoxic
lymphocyte	Ogg GS, Jin X, Bonhoeffer S, Dunbar PR et al. Quantitation of HIV-1-specific cytotoxic T lymphocytes and plasma load of viral RNA. Science. 1998 Mar 27;279(5359):2103-6.
epitope
T
hiv-1-specific	Borrow P, Lewicki H, Wei X, Horwitz MS et al. Antiviral pressure exerted by HIV-1-specific cytotoxic T lymphocytes (CTLs) during primary infection demonstrated by rapid selection of CTL escape virus. Nat Med. 1997;3(2):205-11.
load
subject
infection
Front 10 “Brain”
269 papers	2,053 inter-citations
Top 10 most distinctive words	Papers with the highest indegree
brain	Wiley CA, Schrier RD, Nelson JA, Lampert PW, Oldstone MB. Cellular localization of human immunodeficiency virus infection within the brains of acquired immune deficiency syndrome patients. Proc Natl Acad Sci U S A. 1986;83(18):7089-93.
astrocyte
nervous
macrophage
dementia	Price RW, Brew B, Sidtis J, Rosenblum M et al. The brain in AIDS: central nervous system HIV-1 infection and AIDS dementia complex. Science. 1988;239(4840):586-92.
neuron
CNS
infection	Genis P et al. Cytokines and arachidonic metabolites produced during HIV-infected macrophage-astroglia interactions: implications for the neuropathogenesis of HIV. J Exp Med. 1992;176(6):1703-18.
central
cell
Front 11 “Nef, replication”
229 papers	2,768 inter-citations
Top 10 most distinctive words	Papers with the highest indegree
Nef	Miller MD et al. The HIV-1 nef gene product: a positive factor for viral infection and replication in primary lymphocytes and macrophages. J Exp Med. 1994;179(1):101-13.
nef
replication
vpu	Saksela K et al. Proline-rich (PxxP) motifs in HIV-1 Nef bind to SH3 domains of a subset of Src kinases and are required for the enhanced growth of Nef+ viruses but not for down-regulation of CD4. EMBO J. 1995;14(3):484-91.
gene
protein
cell
viral	Spina CA et al The importance of nef in the induction of human immunodeficiency virus type 1 replication from primary quiescent CD4 lymphocytes. J Exp Med. 1994;179(1):115-23.
virus
negative
Front 12 “Nucleocapsid”
195 papers	2,861 inter-citations
Top 10 most distinctive words	Papers with the highest indegree
NC	Aldovini A, Young RA. Mutations of RNA and protein sequences involved in human immunodeficiency virus type 1 packaging result in production of noninfectious virus. J Virol. 1990;64(5):1920-6.
RNA
nucleocapsid
dimerization	Darlix JL et al. Cis elements and trans-acting factors involved in the RNA dimerization of the human immunodeficiency virus HIV-1. J Mol Biol. 1990;216(3):689-99.
genomic
finger
structure	De Rocquigny H et al. Viral RNA annealing activities of human immunodeficiency virus type 1 nucleocapsid protein require only peptide domains outside the zinc fingers. Proc Natl Acad Sci U S A. 1992;89(14):6472-6.
zinc
NCp7
packaging
Front 13 “Vif infectivity”
128 papers	1,661 inter-citations
Top 10 most distinctive words	Papers with the highest indegree
Vif	Sheehy AM, Gaddis NC, Choi JD, Malim MH. Isolation of a human gene that inhibits HIV-1 infection and is suppressed by the viral Vif protein. Nature. 2002;418(6898):646-50.
APOBEC3G
vif
infectivity	von Schwedler U, Song J, Aiken C, Trono D. Vif is crucial for human immunodeficiency virus type 1 proviral DNA synthesis in infected cells. J Virol. 1993;67(8):4945-55.
H9
virion
production	Zhang H, Yang B, Pomerantz RJ, Zhang C, Arunachalam SC, Gao L. The cytidine deaminase CEM15 induces hypermutation in newly synthesized HIV-1 DNA. Nature. 2003;424(6944):94-8
antiviral
sor
C8166
